# Supplementary material for: Control of multidrug resistant bacteria in a tertiary care hospital in India
Source: Antimicrob Resist Infect Control. 2012 Jun 6;1:23. doi: 10.1186/2047-2994-1-23 (PMC3524029; doi:10.1186/2047-2994-1-23)
Supplement: Additional file 1 — Table S1. Gram Positive Culture data of various samples from July 2007 to March 2011. [file 2047-2994-1-23-S1.xls]

## Sheet: Sheet1
			TABLE S1
		Gram Positive Culture data of various samples from July 2007 to March 2011
Year		Staphylococcus aureus (MRSA) (%)
	Urine	Blood	Respiratory	Pus	Stool	Fluids	Total
Jul 2007- Jun 2008	5	4 (1 ) (25%)	14 (6) (42.8%)	27 (7) (25.9%)	Nil	3 (1) (33.3%)	53 (MRSA15)28.3%
July 2007- Dec 2008	3	13 (4 ) (30.7%)	7 (3 ) (42.8%)	21 (7 ) (33.3%)	Nil	4	48 (MRSA 14) 29.2%
2009	4	13 (4 ) (30.76%)	35 (20) (57.14%)	75 (25) (33.33%)	Nil	8 (2) (25%)	135 ( MRSA 51) (37.77%)
2010	8	11 ( 3)	24 (13)	78 ( 26)	Nil	8 (3)	129 (MRSA 45) 34.8%
Jan 2011-Mar 2011	4 (1)	4 (3)	13 (7)	11 (8)	0	0	32 (19)59.3%
Total	24	45	93	212	0	23	397(144,36.27%)
		Coagulase Negative Staphylococci (MRSE) (%)
Jul 2007- Jun 2008	Nil	13 (10 ) (76.9%)	Nil	8 (6) (75%)	Nil	1	22 (MRSE 16)72.72%
July 2007- Dec 2008	Nil	14 (4 )	Nil	7	Nil	Nil	21 (MRSE 4) 19.04%
2009	Nil	37 (34 ) (91.89%)	Nil	18 (15) (83.33%)	Nil	2	57 ( 49) (85.96%)
2010	4 (1) 25%	52 ( 41)	Nil	21 (13)	Nil	13 ( 6)	90 (MRSE 61) 67.7%
Jan 2011-Mar 2011	3 (2)	18 (10)	0	2 (2)	0	1	24 (15), 62.5%
Total	7	134	0	56	0	17	214( 145,67.75%)
		Enterococci (VRE) (%)
Jul 2007- Jun 2008	58 (3) (5.17%)	16 (1) (6.25%)	Nil	19	Nil	9	102 (VRE 4) 3.9%
July 2007- Dec 2008	27 (2) (7.4%)	3 (1) (33.3%)	3 (1) (33.3%)	6 (2 ) (33.3%)	Nil	Nil	39 (VRE-6) 15.3%
2009	61 (4) (6.55%)	19 (1) (5.26%)	Nil	18 (1 ) (5.55%)	Nil	9	107 (6) (5.60%)
2010	105 ( 4)	4 (2)	Nil	24 (4)	Nil	8 (1)	141 (VRE11) 7.80%
Jan 2011-Mar 2011	16 (3)	1	0	4	0	0	21 (3). 14.2%
Total	267	43	3	71	0	26	410,(27,6.58%)
